# Supplementary material for: Incorporation of Nanostructural Hydroxyapatite and Curcumin Extract from Curcuma longa L. Rhizome into Polylactide to Obtain Green Composite
Source: Polymers (Basel). 2024 Jul 30;16(15):2169. doi: 10.3390/polym16152169 (PMC11315054; doi:10.3390/polym16152169)
Supplement: Supplementary file 1 [file polymers-16-02169-s001.zip]

Archive with 1 entries (1 files):
- polymers-3075102-supplementary.pdf
